# Supplementary material for: Unraveling Prevalence and Effects of Deleterious Mutations in Maize Elite Lines across Decades of Modern Breeding
Source: Mol Biol Evol. 2023 Jul 26;40(8):msad170. doi: 10.1093/molbev/msad170 (PMC10414807; doi:10.1093/molbev/msad170)
Supplement: msad170_Supplementary_Data [file msad170_supplementary_data.zip]

Archive with 2 entries (2 files):
- tableS1.xls
- supplementary.pdf
