# Supplementary material for: Unraveling Prevalence and Effects of Deleterious Mutations in Maize Elite Lines across Decades of Modern Breeding
Source: Mol Biol Evol. 2023 Jul 26;40(8):msad170. doi: 10.1093/molbev/msad170 (PMC10414807; doi:10.1093/molbev/msad170)
Supplement: msad170_Supplementary_Data [file msad170_supplementary_data.zip › tableS1.xls]

## Sheet: Sheet1
Table S1 The pedigree information and phenotypes of 120 hybrides.
ID	Variety	Variety_Rename	Maternal	Paternal	Time	N	E	ASI_LF2017	DTA_LF2017	DTS_LF2017	PH_LF2017	EH_LF2017	EP_LF2017	LL_LF2017	LW_LF2017	TL_LF2017	TBN_LF2017	LAL_LF2017	LAU_LF2017
1	Jindan1	Jindan1	Hua160	Tai184	1966	113.15	36.22	NA	NA	NA	NA	NA	NA	NA	NA	NA	NA	NA	NA
2	Baidan4	Baidan4	Tangsipingtou	Aiji205	1968	122.81	45.63	2.3	59	61.3	322	169.1	52.5	85.3	9.89	37.8	18.8	145.2	36.6
3	Danyu6	Danyu6	Lv28	Zi330	1968	124.13	40.48	2.3	58.5	60.8	300	140.4	46.8	97	9.73	34.8	26.6	151.5	32.7
4	Fengshou105	Fengshou105	Aijin525	C103	1968	116.61	39.9	1.5	62.5	63.5	301.6	152.6	50.6	91.7	11.34	35.2	29.2	152.4	26.5
5	Qundan105	Qundan105	Aijin525	C103	1968	116.3	40.05	4	61.5	65.5	298.3	159.3	53.4	95.9	10.94	38.2	27.4	150.7	30.2
6	Zhengdan1	Zhengdan1	Huobai	Aijin525	1968	114.02	33.59	0.3	56	56.3	296.9	157.7	53.1	88.8	8.28	35.6	32.8	157.2	25.4
7	Zhengdan2	Zhengdan2	Tangsipingtou	Huobai	1969	113.69	34.79	-0.8	59.8	59	301.1	171.8	57.1	78.4	8.54	34.3	19.5	155	26.9
8	Yunong704	Yunong704	Ernan24	Aijin525	1970	113.67	34.79	3.5	58.5	62	292.4	161.4	55.2	87.7	9.44	32.3	20.2	152.4	31.6
9	Changdan4	Changdan4	Chang3	M14	1970	125.25	43.94	1	52.8	53.8	270.1	107.6	39.8	78.5	10.42	37.3	13.8	153.5	29
10	Bodan1	Bodan1	Huobai	Aijin525	1971	113.12	35.11	1.5	56.8	58.3	277.9	154.6	55.7	84	8.44	34.9	25.7	159.8	21.2
11	Zhongdan2	Zhongdan2	Mo17	Zi330	1973	116.33	39.97	4.3	56.5	60.8	305.5	141	46.2	93.4	10.19	45	15.6	138.8	44.2
12	Danyu9	Danyu9	334_1	Lv28	1974	124.13	40.48	3	57	60	232.1	108.1	46.5	78.6	9.15	30.1	24.1	150.6	33
13	Jingza6	Jingza6	Zi330	Xu052	1974	116.3	40.05	4.5	57.3	61.8	298.3	133.9	44.9	91.4	10.4	44.3	16.4	135	48.3
14	Shendan3	Shendan3	Baihe43	Zi330	1974	123.56	41.83	3.5	57.5	61	312.7	134.8	43.1	98.3	10.43	43.3	13.2	147.1	33.8
15	Luyuandan4	Luyuandan4	Yuanwu02	Weifeng322	1974	117.08	36.71	1	54.5	55.5	235.6	122.3	51.9	79.4	11.14	37.1	9.6	140	40.1
16	Jingzao7	Jingzao7	Huangzaosi	Luosu3	1975	116.33	39.97	0.3	54.8	55	273.7	147.1	53.8	85.8	8.61	37.7	24.2	154.2	27.1
17	Danyu11	Danyu11	Mo17	Lv9kuan	1976	124.13	40.48	2.5	58.5	61	302.1	142.3	47.2	100.4	10.62	45.9	17	156.5	28.3
18	Shandan9	Shandan9	Wu109	Mo17	1976	108.08	34.27	2.8	58	60.8	314.9	153.9	48.9	93.5	11.14	45	16.2	149.7	35.1
19	Nendan3	Nendan3	Diangu11A	Zaodahuang	1977	125.23	49.18	NA	NA	NA	NA	NA	NA	NA	NA	NA	NA	NA	NA
20	Jidan101	Jidan101	Ji63	M14	1978	124.82	43.52	1.5	57.5	59	288.1	119.9	41.6	84.8	10.11	40.8	17.5	145.7	34.3
21	Yuyu1	Yuyu1	27_263	Huangzaosi	1978	115.69	34.45	3.3	56.3	59.5	298.1	155.8	52.3	91.6	11.19	43.6	21.3	161.1	23.3
22	Hudan1	Hudan1	Huangzaosi	Mo17	1981	108.61	34.13	2.5	56.8	59.3	305.9	149.9	49	101.2	10.33	44.6	17.7	159.8	25.8
23	Sidan8	Sidan8	Xi14	Mo17	1981	124.38	43.18	2.5	57.3	59.8	301.3	130.8	43.4	87.3	10.57	41.3	13.8	151.9	32.2
24	Tiedan4	Tiedan4	Ji63	Zi330	1981	123.82	42.25	2.8	55.5	57.5	308.9	145.8	47.3	95.4	10.61	40.2	22.1	133	44.6
25	Jidan10	Jidan10	Huangzaosi	Huobai	1982	114.53	36.57	-0.3	57.3	57	298.4	160.8	53.9	88.2	8.53	38.2	16.5	157.8	26.5
26	Yandan14	Yandan14	Huangzaosi	Mo17	1982	121.29	37.49	4	54.5	58.5	295	137.4	46.6	99.8	10.24	44.4	17.3	158.3	24.1
27	Yidan2	Yidan2	Chang72	Mo17	1982	111.22	30.48	3.3	58.3	61.5	321.8	171.3	46.6	97.4	11.26	48.5	18.8	150.2	33.8
28	Luyu2	Luyu2	Ye107	Huangzaosi	1983	119.98	37.36	2	58.3	60.3	314	147.6	47	89.6	9.67	39.4	14.4	167.3	18.2
29	Luyu3	Luyu3	Ye502	Huangzaosi	1983	116	36.44	1.5	57.8	59.3	264.9	127.2	48	79	8.47	31.3	16.8	163.6	21.3
30	Yedan2	Yedan2	Ye107	Huangzaosi	1983	120	37.19	1.8	56.5	58.3	305.4	134.3	44	89.3	9.96	41.8	14.5	168	18.2
31	Danyu16	Danyu16	5003	Danhuang02	1984	124.13	40.48	3	61.3	63	287.8	141.1	49	91.9	12.75	37.2	33.3	152.3	29.7
32	Luyu5	Luyu5	Yuanqi123	Huangzaosi	1984	117.08	36.71	3.5	53	56.5	255.7	117	45.7	96.5	11.06	45.6	19.8	159.5	23.3
33	Baidan9	Baidan9	ZaC546	Ji63	1985	122.81	45.63	3.3	52.3	55.5	272.1	115.9	42.6	86.6	11.01	41.1	18.9	153.2	26.7
34	Chengdan4	Chengdan4	Oh43	Xinaiguang10	1985	104.11	30.63	1.5	57.3	58.8	318.6	139.2	43.7	104.7	10.09	41.4	11.7	146.8	36.4
35	Danyu13	Danyu13	Mo17	E28	1985	124.13	40.48	2	60	59	279.2	128.2	45.9	90.9	10.84	39.7	17.9	150.1	32.6
36	Heyu14	Heyu14	Ken44	Dong17	1986	130.41	46.81	0.3	47	47.3	224.5	77.6	34.5	69.6	9.47	36	16	144.5	38.9
37	Nanqidanjao	Nanqidanjao	Nan21_3	75_1	1986	108.4	30.77	1	62.8	63.5	356.3	174.1	48.8	107.1	9.99	41.4	21.2	154.9	27.4
38	Jidan131	Jidan131	Ji63	Zi330	1987	124.82	43.52	2.5	56.3	58.8	306.5	152.8	49.9	96.4	10.52	39.5	23.1	139.9	41.4
39	Danyu15	Danyu15	Mo17	Dan340	1987	124.13	40.48	2.3	58.3	60.5	297.5	137.9	46.3	93	10.49	40.7	15.6	154.7	27.7
40	Nongda60	Nongda60	5005	Zong31	1988	116.29	40.03	2	58	60	301.5	126.2	41.9	91.7	10.78	44.5	17	159.7	22.3
41	Tangkang5	Tangkang5	Huangyesi3	Huotanghuang17	1988	118.24	39.62	2	57	59	272.8	123.6	45.3	89.8	10.32	37.8	16.1	164.5	18.6
42	Yedan4	Yedan4	8112	Huangzaosi	1988	120	37.19	2.5	55.8	58.3	318.8	143.2	44.9	96.9	9.76	36.2	22.5	170.4	12.1
43	Sidan16	Sidan16	446	Mo17	1988	124.38	43.18	NA	NA	NA	NA	NA	NA	NA	NA	NA	NA	NA	NA
44	Benyu9	Benyu9	7884_7Ht	Mo17	1989	124.11	41.25	3.5	57.5	61	303.7	143.1	47.1	102.2	10.81	42.3	11.5	153.4	32.5
45	Miandan1	Miandan1	Nan21_3	81565	1989	105.86	31.12	3	60.5	63.5	326.7	169.5	51.9	98.8	10.17	38.1	21.9	157.1	25.1
46	Tiedan8	Tiedan8	Tie7922	Lv9kuan	1989	123.82	42.25	1.8	62	63.8	366.3	180.3	49.2	95.4	10.58	34.3	17.1	163.6	21.6
47	Tiedan9	Tiedan9	Tie7922	Dan340	1989	123.82	42.25	2.3	59.5	61.8	361.7	179.3	49.6	99.1	10.31	35.8	13.6	164.4	21.1
48	Yuyu5	Yuyu5	Jing7	8112	1989	114.09	35.39	1.8	59	60.8	316.1	155.7	49.3	93.3	9.77	35.7	12.6	171.3	10.6
49	Luyu10	Luyu10	8112	H21	1989	120.73	36.99	NA	NA	NA	NA	NA	NA	NA	NA	NA	NA	NA	NA
50	Longdan8	Longdan8	Hai014	Chang3	1990	126.63	45.69	1.3	53	54.3	303.4	144.3	47.5	78.1	9.33	42.1	12.1	155.5	28.3
51	Shendan7	Shendan7	5003	E28	1991	123.46	41.91	3.5	60	63.5	263.8	120.8	45.8	83.2	10.62	31.5	25.9	160.2	21.3
52	Chengdan13	Chengdan13	Mo17	3H_2	1992	104.12	30.62	3.8	62.5	66.3	282.1	132.3	47	81.4	10.11	35.7	16.3	160.9	20.3
53	Chuandan9	Chuandan9	48_2	5003	1992	103.01	29.98	1.8	60.8	62.5	281.8	130.1	46.2	91.7	9.85	43.2	16.5	156.7	26.8
54	Hudan4	Hudan4	Tian4	803	1992	108.61	34.13	1.5	57	58.5	271.5	130.9	48.2	89.6	10.89	37	18.4	163.5	21.8
55	Huidan4	Huidan4	Suwan1611	Ye107	1992	103.55	26.73	0	59	59	296	129.6	43.8	89.2	9.62	38.2	10.1	162.6	21.1
56	Jidan156	Jidan156	Ji842	Zi330	1992	124.82	43.52	3.3	55.5	58.8	295.6	120.1	40.7	94.6	11.04	41.3	18.8	145.8	38.8
57	Sidan10	Sidan10	Xi14	Ji63	1992	124.38	43.18	1.5	56.8	58.3	290.4	125.8	43.4	90.1	11.39	39.4	16.1	146.4	35
58	Sizao6	Sizao6	434	4F1	1992	124.38	43.18	2	53	55	278	105.7	37.9	92.8	10.3	41.2	15.4	151.5	32.3
59	Yandan17	Yandan17	Ye107	Wenhuang31413	1992	121.29	37.49	2.3	55.8	58	276.8	110.9	40.1	88.6	10.49	38.3	11.8	164.3	20.1
60	Yedan11	Yedan11	5003	Ye52106	1992	120	37.19	3.5	59.3	62.8	312.3	160.3	51.3	88.4	12.59	42.8	24.6	167.1	15.5
61	Yedan13	Yedan13	478	Dan340	1992	120	37.19	1	60.8	61.8	323.4	156.2	48.3	99.8	11	40.3	23.4	167.1	15.9
62	Chengdan14	Chengdan14	32	200B	1993	104.11	30.63	2.8	57.5	60.3	323.1	148.1	45.7	88.8	10.31	40.4	15.4	161.7	17.8
63	Yayu2	Yayu2	Tie7922	S37	1993	103	30	0.5	62.3	62.8	377	203.3	53.9	90.6	11.5	37.8	11.4	159.5	25.9
64	Yedan12	Yedan12	478	515	1993	120	37.19	1.5	58.8	60.3	304.1	143.2	47.1	92.5	10.58	38.8	16.9	169.6	12.4
65	Jidan28	Jidan28	Huangyesi3	Huotanghuang17	1994	118.24	39.62	2	56.3	58.3	265.3	112.1	42.3	93.6	10.34	40.2	16.2	164	19.4
66	Longdan13	Longdan13	K10	Longkang11	1994	126.63	45.69	3.3	54	57.3	303.4	124.1	40.9	96.8	10.11	42.3	18.6	156.3	29.7
67	Tiedan10	Tiedan10	C8605_2	Dan340	1994	123.82	42.25	0.8	60.8	61.5	321.7	140.2	43.5	100.2	10.1	38.9	15.4	161	21.4
68	Yedan20	Yedan20	Ye8001	Ye502	1994	120	37.19	3.5	56	59.5	285.2	126.7	44.4	91.8	10.2	36.6	19.6	169.2	11
69	Jidan159	Jidan159	Ji846	Dan340	1995	124.82	43.52	3	61	64	308.4	150.7	48.9	89.6	10.36	39	18.2	159.1	22.7
70	Jidan29	Jidan29	Ji53	8112	1995	114.45	38.06	1.5	57.8	59.3	288.3	131.1	45.5	82.6	11.41	38.5	19.3	165.3	16
71	Shandan911	Shandan911	K12	K14	1995	108.08	34.27	1.5	60.5	62	321.9	148.7	46.2	100.1	10.74	44.4	9.6	166.4	11.7
72	Sidan19	Sidan19	444	Mo17	1995	124.38	43.18	2.8	55	57.8	292.9	137	46.8	93.6	10.86	43.2	15.3	151	29.9
73	Simi21	Simi21	4112	Dan340	1995	124.38	43.18	0.8	58.8	59.5	309.9	146.8	47.4	90.6	10.69	37.9	13.1	166.8	17
74	Suyu9	Suyu9	Yan414	812	1995	120.64	32.14	1	57.5	58.5	301.5	140.9	46.7	85	11.53	36.1	12.4	163.5	20.6
75	Xiyu3	Xiyu3	478	Ye502	1995	120.01	37.36	2.5	58.3	60.8	290.1	123.4	42.5	92.3	10.35	33.7	19.3	170.9	10.2
76	Xiangyu7	Xiangyu7	478	H152	1995	113.08	28.21	2.3	56.3	58.5	291.6	123.1	42.2	94.9	10.49	40.5	17.6	166.4	16
77	Yedan51	Yedan51	832	Shuang741	1995	120	37.19	1.5	55.5	57	280.8	129.6	46.1	76.7	9.7	30.8	17.7	159.2	24.3
78	Luyu16	Luyu16	478	H21	1996	117.08	36.71	0.3	62.5	62.8	237.6	111.3	46.9	75	7.66	38.6	13.9	161.1	20.9
79	Nongda3138	Nongda3138	Zong31	P138	1996	116.29	40.03	1	58.5	59.5	301.3	131.6	43.7	94.6	11.07	42.9	10.6	156.4	27.9
80	Simi25	Simi25	81162	Tie7922	1996	124.38	43.18	0.3	60.3	60.5	324.5	156.4	48.2	86.1	10.97	34	7.8	165.9	19
81	Yuyu18	Yuyu18	478	Zheng22	1996	113.68	34.79	2.5	56.8	59.3	275.7	99.5	36	88.7	10.45	39.7	20.1	167.9	14.7
82	Zhengdan14	Zhengdan14	478	Zheng22	1996	113.68	34.79	2.8	55.5	58.3	271.7	97.8	36	88.3	11.18	41	20.9	168.1	14.8
83	Chengdan18	Chengdan18	698_3	Qi205	1997	104.11	30.63	1.8	62.8	64.5	303	143	47.2	97.9	11.28	38.1	8.2	163.6	19.3
84	Chuandan13	Chuandan13	478	18_599	1997	103.01	29.98	1.5	66	67.5	332.5	169.5	51	97.5	11.07	38.8	21.8	169.1	14.5
85	Danyu23	Danyu23	Dan9046	Dan340	1997	124.13	40.48	3	64	67	299.9	155.9	52	86.4	9.88	32	17.8	162.4	14.6
86	Yuyu22	Yuyu22	Zong3	87_1	1997	113.67	34.79	2.8	58.3	61	318.5	142.4	44.7	100.6	11.38	38.5	19.7	166.6	16.3
87	Yuyu23	Yuyu23	478	Chang7_2	1997	114.41	36.1	0.3	61	61.3	307.6	155.3	50.5	88.5	10.47	33.2	28.6	169.9	11.9
88	Denghai1	Denghai1	Denghai4866	196	1998	120	37.19	1.8	60.5	62.3	308.2	126.5	41.1	99.6	9.76	42.7	17.3	173.4	8.2
89	Huayu4	Huayu4	HZ85	S7913	1998	114.37	30.48	1	63.3	64.3	323.2	140.3	43.5	99.7	9.92	43.9	12.6	161.1	20.4
90	Ludan50	Ludan50	Luyuan92	Qi319	1998	117.08	36.71	1.8	60	61.8	290.6	131.3	45.2	88.3	10.09	38	9.7	154.7	23.8
91	Nongda108	Nongda108	178	HuangC	1998	116.29	40.03	0.3	66	66.3	328.3	156.9	47.9	86.2	10.9	35.2	7.8	157.8	23.9
92	Shendan10	Shendan10	Shen137	Q1261	1998	123.46	41.91	3	65.5	68.5	351.2	187.9	53.5	103.7	11.15	43.3	18.9	164.2	18.5
93	Yedan19	Yedan19	478	Ye52106	1998	120	37.19	2.8	62.3	65	329.6	164.6	49.9	84.2	11.78	45.1	21	168.2	12.7
94	Chengdan19	Chengdan19	Cheng687	7327	1999	104.11	30.63	5.5	62.3	67.8	318.1	155	48.7	107.3	12.38	40.5	23.3	160	20.2
95	Danyu24	Danyu24	Dan599	Dan340	1999	124.13	40.48	0.3	62	62.3	321.5	164.8	51.3	93.2	10.79	37.8	16.9	154.7	28.9
96	Luyuandan14	Luyuandan14	Luyuan92	H21	1999	117.08	36.71	2.8	56.5	59.3	226.6	94.1	41.5	70.8	7.23	39.3	11.9	151.3	26.9
97	Dan413	Dan413	Dan599	Dan340	1999	124.13	40.48	1	63	64	319.3	161.4	50.6	95.8	10.69	39.2	15.9	156.3	27.1
98	Dan2100	Dan2100	Dan9046	Dan598	2000	124.13	40.48	3.3	63.5	66.8	299.2	150.6	50.4	83.1	10.15	34.4	17.9	167.9	13.8
99	Danyu39	Danyu39	C8605_2	Dan598	2001	124.13	40.48	1.5	59.8	61.3	311.1	138.4	44.5	84.5	10.65	37.7	15.5	162.2	21.6
100	Jidan7	Jidan7	Ji533	Chang7_2	2001	112.64	35.09	-0.3	57.8	57.5	319.3	166.6	52.2	90.2	10.15	34.4	19.3	161.3	21.5
101	Shendan16	Shendan16	K12	Shen137	2001	123.56	41.83	1.3	62.8	64	351.2	178.1	50.7	107.4	10.48	44.9	15.2	165.2	18
102	Tiedan12	Tiedan12	C8605_2	9010	2001	123.82	42.25	2.3	57.3	59.5	284.1	128	45	90.6	10.57	32.3	13.8	166.3	16.5
103	Zhengdan958	Zhengdan958	Zheng58	Chang7_2	2001	113.68	34.79	1.8	57.3	59	286.8	136	47.4	94.9	9.92	35.4	17.6	172.4	11.5
104	Ludan981	Ludan981	Qi319	Lx9801	2002	117.08	36.71	2	63.3	65.3	357.1	184.3	51.6	107.8	10.38	49.3	19.5	169.2	15.5
105	Yedan22	Yedan22	488	5237	2002	120	37.19	2.8	56.8	59.5	284.2	121.6	42.7	88.4	10.94	40.3	16.4	166.4	13.9
106	Xundan20	Xundan20	9058	Xun92_8	2003	114.32	35.72	2.5	60	62.5	317.7	153.3	48.2	94.4	10.71	33.9	22.2	170.5	10
107	Xianyu335	HybridB	PH6WC	PH4CV	2004	123.84	42.29	0	60	60	321.4	130.5	40.5	93.1	10.92	40.5	4.7	161.3	21.4
108	Zhongke4	Zhongke4	ZhongKe4M	Lx9801	2004	113.66	34.79	2.5	59.5	62	305.3	149.8	49.1	90.8	10.77	36.8	20.6	166.5	18.6
109	Demeiya1	HybridC	DMY1M	DMY1F	2006	126.75	48.06	0.5	48.5	49	264.7	78.7	29.7	82.3	9.93	35.6	6.4	153.5	27.2
110	Xianyu696	HybridD	PH6WC	PHB1M	2006	123.82	42.25	0	59	59	345.8	146.5	42.3	97.5	10.39	46.3	5.3	159.8	24.7
111	Demeiya2	HybridG	DMY2M	DMY2F	2008	126.75	48.06	0	48.3	48.3	252.7	95	37.7	80.8	9.11	35.3	8.3	139.5	41.6
112	Demeiya3	HybridI	DMY3M	DMY3F	2010	126.75	48.06	1.3	52.3	53.5	288.7	112.3	38.7	93.3	9.38	39.6	8.5	161.4	22.9
113	KWS8855	HybridR	KWS8855M	KWS8855F	2011	126.75	48.06	1.3	55.5	56.8	314.8	118.9	37.8	86.9	10.61	40.9	7.6	157.6	27
114	DK516	HybridJ	DK516M	DK516F	2011	125.34	43.84	0.5	58.3	58.8	281.6	124.1	44	87.6	10.95	34.3	10.6	159.2	23.7
115	Zhongdan909	HybridK	Zheng58	HD586	2011	116.33	39.97	0.8	61	61.8	267	120.3	45	82.3	9.22	33.6	11.3	173.4	9.7
116	Weike702	HybridL	WeiKe702M	WeiKe702F	2012	113.54	34.8	-0.5	63.8	63.3	268.5	125.3	46.5	83.8	9.38	35.2	10.4	169.4	11.7
117	Dongdan6531	HybridN	PH6WC	83B28	2013	123.58	41.91	3.8	62.3	66	300.2	109.7	36.5	87.1	9.66	41.2	6.2	159.3	23.7
118	Yuyu30	HybridM	YuYu30M	YuYu30F	2013	117.08	36.71	-0.3	63	62.8	291	114.7	39.4	82.6	9.19	39.3	4.9	167.3	18.2
119	DK517	HybridP	DK517M	DK517F	2014	125.34	43.84	-1	60	59	262.9	117.3	44.3	83.1	9.51	33.8	10.6	158.9	24.4
120	Xianyu987	HybridQ	PH11V8	PH12TB	2014	123.82	42.25	0.8	59	59.8	306.7	124.2	40.3	95.4	9.77	43.6	5.1	160.5	22.9
